# Supplementary material for: Erratum to: The draft genome of a socially polymorphic halictid bee, Lasioglossum albipes
Source: Genome Biol. 2015 Feb 12;16(1):34. doi: 10.1186/s13059-014-0574-0 (PMC4326530; doi:10.1186/s13059-014-0574-0)
Supplement: Additional file 1: — Sample information. Sample collection data for specimens used in genome and transcriptome sequencing. Sample names, sex, collection dates, region, and GPS coordinates are specified, as well as the libraries each specimen was used to construct. [file 13059_2014_574_MOESM1_ESM.xlsx]

## Sheet: S1 - Sample information
Sample	Sex	Date	Region	GPS coordinates	Library
Albi-2	Male	2010-07-28	Leysin, Switzerland	46.19182N; 7.032E	800, 2kb, 5kb, 10kb
Albi-3	Male	2010-07-28	Leysin, Switzerland	46.19182N; 7.032E	800, 2kb, 5kb, 10kb
SER-17-06-6	Female	2011-06-17	Mt. Ventoux, France	44.1810133N, 5.2584833E	10kb
RIM-BR-24-07-10	Female	2010-07-24	Rimont, France	43.047N, 1.1033E	10kb
BRS-29-07-7	Female	2011-07-29	Les Brassus, Switzerland	46.6364699N, 6.2667670E	10kb
SAU-23-07-3	Female	2011-07-23	Saurat, France	42.8778884N, 1.5481429E	10kb
CEU-19-06-5	Female	2011-06-19	Les Ceuses, France	44.31080N; 5.56125E	10kb
CEU-19-06-9	Female	2011-06-19	Les Ceuses, France	44.31080N; 5.56125E	10kb
SAU-23-07-5	Female	2011-07-23	Saurat, France	42.8778884N, 1.5481429E	10kb
CEU-19-06-6	Female	2011-06-19	Les Ceuses, France	44.31080N; 5.56125E	10kb
SER-17-06-8	Female	2011-06-17	Mt. Ventoux, France	44.1810133N, 5.2584833E	10kb
CEU-19-06-3	Female	2011-06-19	Les Ceuses, France	44.31080N; 5.56125E	10kb
CEU-19-06-4	Female	2011-06-19	Les Ceuses, France	44.31080N; 5.56125E	10kb
SER-17-06-10	Female	2011-06-17	Mt. Ventoux, France	44.1810133N, 5.2584833E	10kb
CEU-19-06-2	Female	2011-06-19	Les Ceuses, France	44.31080N; 5.56125E	10kb
SER-17-06-9	Female	2011-06-17	Mt. Ventoux, France	44.1810133N, 5.2584833E	10kb
CEU-19-06-7	Female	2011-06-19	Les Ceuses, France	44.31080N; 5.56125E	10kb
SAU-23-07-2	Female	2011-07-23	Saurat, France	42.8778884N, 1.5481429E	10kb
VEN-21-07-2	Female	2011-07-21	Mt. Ventoux, France	44.1810133N, 5.2584833E	10kb
THO-20-07-1	Female	2011-07-20	Thoard, France	44.1810133N, 5.2584833E	10kb
RIM-BR-14-07-1	Female	2011-07-14	Rimont, France	43.047N, 1.1033E	10kb
BRS-29-07-6	Female	2011-07-29	Les Brassus, Switzerland	46.6364699N, 6.2667670E	10kb
VEN-05-08-2	Female	2011-08-05	Mt. Ventoux, France	44.1810133N, 5.2584833E	transcriptome
LEY-PL-31-07-2	Female	2011-07-31	Leysin, Switzerland	46.3555018N, 7.0196493E	transcriptome
ROC2-07-08-2	Female	2011-08-11	Rocamadour, France	43.047N, 1.1033E	transcriptome
ARN-24-08-7	Female	2011-08-24	Arnould, France	48.1665201N, 6.9334272E	transcriptome
VEN-21-07-1	Female	2011-07-21	Mt. Ventoux, France	44.1810133N, 5.2584833E	400bp resequencing
ROC-15-07-1	Female	2011-07-15	Rocamadour, France	43.047N, 1.1033E	400bp resequencing
