# Supplementary material for: Erratum to: The draft genome of a socially polymorphic halictid bee, Lasioglossum albipes
Source: Genome Biol. 2015 Feb 12;16(1):34. doi: 10.1186/s13059-014-0574-0 (PMC4326530; doi:10.1186/s13059-014-0574-0)
Supplement: Additional file 3: — Genome assembly comparisons. Comparison of genome assemblies for sequenced hymenopteran species. L. albipes is highly comparable to these other sequenced species. [file 13059_2014_574_MOESM3_ESM.xlsx]

## Sheet: S3 - Genome Assembly Comps
Species	Assembly size (Mb)	Estimated genome size (Mb)	N50 Scaffold length (Mb)	GC content (%)	Repeat content (%)
L. albipes	351	416	0.6	43	33
A. echinatior	300	313	1.1	34	28
S. invicta	353	484	0.7	36	23
C. floridanus	238	240	0.6	34	15
H. saltator	297	330	0.6	45	27
A. mellifera (v4.5)	231	236	1	32	9.5
N. vitripennis	295	332.5	0.7	41	28
