# Supplementary material for: Erratum to: The draft genome of a socially polymorphic halictid bee, Lasioglossum albipes
Source: Genome Biol. 2015 Feb 12;16(1):34. doi: 10.1186/s13059-014-0574-0 (PMC4326530; doi:10.1186/s13059-014-0574-0)
Supplement: Additional file 24: — KEGG pathway enrichment genes undergoing accelerated evolution in L. albipes. KEGG analysis revealed several pathways associated with genes experiencing accelerated evolution in the L. albipes lineage. MapID and Map Title are specified according to the KEGG database. [file 13059_2014_574_MOESM24_ESM.xlsx]

## Sheet: S24 - Kegg Acc Evol Lalb
MapID	MapTitle	p-value	# genes
map04141	Protein processing in endoplasmic reticulum	0.00027	21
map00020	Citrate cycle (TCA cycle)	0.001017	9
map04730	Long-term depression	0.002083	7
map00360	Phenylalanine metabolism	0.002453	5
map00400	Phenylalanine, tyrosine and tryptophan biosynthesis	0.002559	3
map03050	Proteasome	0.004067	10
map00720	Carbon fixation pathways in prokaryotes	0.008181	4
map00564	Glycerophospholipid metabolism	0.009077	10
map05134	Legionellosis	0.010006	6
map00130	Ubiquinone and other terpenoid-quinone biosynthesis	0.011183	3
map00960	Tropane, piperidine and pyridine alkaloid biosynthesis	0.022023	2
map00270	Cysteine and methionine metabolism	0.032583	5
map00350	Tyrosine metabolism	0.037383	4
map00950	Isoquinoline alkaloid biosynthesis	0.03846	3
map04970	Salivary secretion	0.043876	6
